# Supplementary material for: MicroRNA-449a Inhibits Triple Negative Breast Cancer by Disturbing DNA Repair and Chromatid Separation
Source: Int J Mol Sci. 2022 May 4;23(9):5131. doi: 10.3390/ijms23095131 (PMC9102308; doi:10.3390/ijms23095131)
Supplement: Supplementary file 1 [file ijms-23-05131-s001.zip]

Archive with 1 entries (1 files):
- ijms-1684607 - supplementary.pdf
